# Supplementary material for: Characteristics and Health Risks of Trace Metals in PM2.5 Before and During the Heating Period over Three Years in Shijiazhuang, China
Source: Toxics. 2025 Apr 10;13(4):291. doi: 10.3390/toxics13040291 (PMC12031353; doi:10.3390/toxics13040291)
Supplement: Supplementary file 1 [file toxics-13-00291-s001.zip]

Archive with 1 entries (1 files):
- toxics-3554902-supplementary.pdf
